# Supplementary material for: Hydrotalcite-Modified Clinoptilolite as the Catalyst for Selective Catalytic Reduction of NO with Ammonia (NH3-SCR)
Source: Materials (Basel). 2022 Nov 8;15(22):7884. doi: 10.3390/ma15227884 (PMC9696415; doi:10.3390/ma15227884)
Supplement: Supplementary file 1 [file materials-15-07884-s001.zip]

Archive with 1 entries (1 files):
- materials-1997033-supplementary.pdf
